# Supplementary material for: The Ovarian Transcriptome of Reproductively Aged Multiparous Mice: Candidate Genes for Ovarian Cancer Protection
Source: Biomolecules. 2020 Jan 9;10(1):113. doi: 10.3390/biom10010113 (PMC7022285; doi:10.3390/biom10010113)
Supplement: Supplementary file 1 [file biomolecules-10-00113-s001.zip]

Archive with 2 entries (2 files):
- biomolecules-635007-Suppl-file-1.xlsx
- biomolecules-635007-Suppl-file-2.docx
