# Supplementary material for: The Ovarian Transcriptome of Reproductively Aged Multiparous Mice: Candidate Genes for Ovarian Cancer Protection
Source: Biomolecules. 2020 Jan 9;10(1):113. doi: 10.3390/biom10010113 (PMC7022285; doi:10.3390/biom10010113)
Supplement: Supplementary file 1 [file biomolecules-10-00113-s001.zip › biomolecules-635007-Suppl-file-1.xlsx]

## Sheet: DEGs_aV_vs_aMP
Log Fold Change<br>B-C	t Statistic<br>B-C	Raw p Value<br>B-C	Adjusted p Value<br>B-C	Log Odds<br>B-C	Well ID	Feature ID	Map	mgB38_Probe Chr:Start-Stop	mgB38_Probe Cytoband	mgB38_RefSeq Chr:Start-Stop	mgB38_RefSeq Cytoband	UniGene	RefSeq	Entrez GeneID	Gene	Description
-2.98434	-5.83609	2.42553e-05	0.0113448	2.82713	6689988	ILMN_1228958	13	chr13:114455141-114455191	13 D2.2	chr13:114452261-114458951	13 D2.2	Mm.4913	NM_008046	14313	Fst	follistatin (Fst), transcript variant 2, mRNA.
-2.5571	-5.85458	2.34072e-05	0.0113448	2.85967	6738028	ILMN_2868220	13 5.85 cM	chr13:16026975-16027025	13 A1	chr13:16011850-16031609	13 A1	Mm.8042	NM_008380	16323	Inhba	inhibin beta-A (Inhba), mRNA.
-2.38967	-5.26236	7.48034e-05	0.0190319	1.79194	6741015	ILMN_2809768	7	chr7:107197989-107198039	7 E3	chr7:107166989-107198103	7 E3	Mm.35644	NM_001002894	76858	Nlrp14	NLR family, pyrin domain containing 14 (Nlrp14), mRNA.
-2.30008	-5.31949	6.67428e-05	0.0188471	1.89717	6688174	ILMN_2649773	X	chrX:8280096-8280146	X A1.1	chrX:8271380-8280176	X A1.1	Mm.6055	NM_172479	209837	Slc38a5	solute carrier family 38, member 5 (Slc38a5), mRNA.
-2.06499	-4.91932	0.000149539	0.0259642	1.1509	6703625	ILMN_1216003	4 72.26 cM	chr4:140727495-140727545	4 D3	chr4:140727354-140742643	4 D3	Mm.271661	NM_153106	242726	Padi6	peptidyl arginine deiminase, type VI (Padi6), mRNA.
-2.04465	-5.71795	3.04797e-05	0.0124096	2.618	6735477	ILMN_1228522	2 57.43 cM	chr2:113749102-113749152	2 E4	chr2:113748674-113758648	2 E4	Mm.166318	NM_011824	23892	Grem1	gremlin 1, DAN family BMP antagonist (Grem1), mRNA.
-1.97097	-5.29566	6.99905e-05	0.0188535	1.85333	6745293	ILMN_3152906	7 10.22 cM	chr7:23441813-23441862	7 A3	chr7:23385888-23441923	7 A3	Mm.333653	NM_011860	23968	Nlrp5	NLR family, pyrin domain containing 5 (Nlrp5), transcript variant 1, mRNA.
-1.86563	-4.63957	0.0002656	0.0348221	0.61754	6700296	ILMN_2659994	15	chr15:7837444-7837494	15 A1	chr15:7810047-7837580	15 A1	Mm.4679	NM_010275	14573	Gdnf	glial cell line derived neurotrophic factor (Gdnf), transcript variant 1, mRNA.
-1.81412	-5.47344	4.91868e-05	0.0153827	2.17843	6738860	ILMN_2834123	9 25.36 cM	chr9:46243127-46243177	9 A5.2	chr9:46240843-46243458	9 A5.2	Mm.4533	NM_007468	11808	Apoa4	apolipoprotein A-IV (Apoa4), mRNA.
-1.76906	-4.64073	0.000264962	0.0348221	0.61977	6700005	ILMN_3162060	11	chr11:34422497-34422547	11 A4	chr11:34314821-34422640	11 A4	Mm.444796	NM_001025382	574403	Fam196b	family with sequence similarity 196, member B (Fam196b), mRNA.
-1.63972	-4.10216	0.000816462	0.0624424	-0.42766	6709947	ILMN_2634389	1 59.98 cM	chr1:136844364-136844414	1 E4	chr1:136843583-136960448	1 E4	Mm.16794	NM_030676	26424	Nr5a2	nuclear receptor subfamily 5, group A, member 2 (Nr5a2), transcript variant 1, mRNA.
-1.53888	-3.61395	0.00229588	0.0981917	-1.38933	6710950	ILMN_2735937	X 2.81 cM	chrX:6314348-6314398	X A1.1	chrX:6314053-6320724	X A1.1	Mm.42160	NM_009757	12155	Bmp15	bone morphogenetic protein 15 (Bmp15), mRNA.
-1.51105	-7.41105	1.38282e-06	0.00394827	5.4013	6693445	ILMN_2595664	15 55.05 cM	chr15:98893174-98893224	15 F1	chr15:98891154-98898540	15 F1	Mm.384073	NM_007857	13363	Dhh	desert hedgehog (Dhh), mRNA.
-1.43386	-4.52264	0.000338445	0.0398946	0.39215	6701320	ILMN_1235433	5 48.24 cM	chr5:98879875-98879925	5 E3	chr5:98854414-98884053	5 E3	Mm.209571	NM_173404	110075	Bmp3	bone morphogenetic protein 3 (Bmp3), transcript variant 2, mRNA.
-1.40924	-4.05288	0.000905927	0.0653922	-0.52447	6733188	ILMN_2825118	14	chr14:24309669-24309719	14 A3	chr14:24293363-24309959	14 A3	Mm.2077	NM_001033214	105418	E330034G19Rik	RIKEN cDNA E330034G19 gene (E330034G19Rik), transcript variant 1, mRNA.
-1.39902	-4.11564	0.000793594	0.061797	-0.4012	6703975	ILMN_2647225	11 79.17 cM	chr11:113698246-113698296	11 E2	chr11:113698170-113709526	11 E2	Mm.229207	NM_026682	52670	Cpsf4l	cleavage and polyadenylation specific factor 4-like (Cpsf4l), transcript variant 1, mRNA.
-1.39785	-4.00304	0.00100648	0.0697132	-0.62247	6693588	ILMN_1242457	17	chr17:17893745-17893795	17 A3.2	chr17:17887823-17893952	17 A3.2	Mm.378918	NM_008039	14289	Fpr2	formyl peptide receptor 2 (Fpr2), mRNA.
-1.38851	-5.77908	2.70755e-05	0.0116775	2.72648	6700021	ILMN_2657207	10	chr10:30832947-30832997	10 A4	chr10:30832358-30842783	10 A4	Mm.103573	NM_013904	15214	Hey2	hairy/enhancer-of-split related with YRPW motif 2 (Hey2), mRNA.
-1.37353	-4.78653	0.00019622	0.0292188	0.89881	6740830	ILMN_2997763	11 64.17 cM	chr11:101080420-101080470	11 D	chr11:101078410-101080527	11 D	Mm.188939	NM_010475	15485	Hsd17b1	hydroxysteroid (17-beta) dehydrogenase 1 (Hsd17b1), mRNA.
-1.36818	-3.88228	0.00129949	0.0780207	-0.86028	6735895	ILMN_2993962	11	chr11:88964841-88964891	11 C	chr11:88964658-88966931	11 C		NM_001360780	217066	Elobl	elongin B-like (Elobl), mRNA.
-1.34967	-5.1115	0.000101271	0.022054	1.51193	6688192	ILMN_1243830	X 72.38 cM	chrX:157162423-157162473	X F4	chrX:157162074-157415286	X F4	Mm.2529	NM_011077	18675	Phex	phosphate regulating endopeptidase homolog, X-linked (Phex), mRNA.
-1.32232	-10.0018	2.4839e-08	0.000638289	8.79842	6740488	ILMN_3048058	3	chr3:134261813-134261863	3 G3	chr3:134236494-134262089	3 G3	Mm.224814	NM_001004367	319478	Cxxc4	CXXC finger 4 (Cxxc4), mRNA.
-1.32133	-5.71228	3.0817e-05	0.0124096	2.60791	6696482	ILMN_2660969	16|16 B2-B3	chr16:23449641-23449691	16 B1			Mm.1213		17174	Masp1	Mannan-binding lectin serine peptidase 1
-1.29523	-3.66433	0.00206306	0.0934997	-1.29004	6686884	ILMN_2623393	9 25.36 cM	chr9:46230243-46230293	9 A5.2	chr9:46228629-46230469	9 A5.2	Mm.26743	NM_009692	11806	Apoa1	apolipoprotein A-I (Apoa1), mRNA.
-1.27233	-4.25158	0.000596225	0.0536035	-0.13492	6710552	ILMN_1228881	17	chr17:88985217-88985267	17 E5	chr17:88984951-89200675	17 E5	Mm.57155	NM_013523	14309	Fshr	follicle stimulating hormone receptor (Fshr), mRNA.
-1.26538	-5.77731	2.71683e-05	0.0116775	2.72335	6706195	ILMN_2638114	6 15.48 cM	chr6:36741338-36741388	6 B1	chr6:36714928-36810179	6 B1	Mm.279690	NM_008973	19242	Ptn	pleiotrophin (Ptn), mRNA.
-1.26204	-4.24868	0.000599858	0.0536035	-0.14058	6700482	ILMN_2478670	5 75.62 cM	chr5:135987536-135987586	5 G2	chr5:135980104-135988624	5 G2	Mm.1381	NM_011776	22788	Zp3	zona pellucida glycoprotein 3 (Zp3), mRNA.
-1.26028	-5.52832	4.41477e-05	0.0151262	2.27787	6733325	ILMN_2842859	4	chr4:70235363-70235413	4 C2	chr4:70216854-70410435	4 C2	Mm.379344	NM_145990	214444	Cdk5rap2	CDK5 regulatory subunit associated protein 2 (Cdk5rap2), transcript variant 1, mRNA.
-1.25429	-3.76641	0.00166127	0.0847538	-1.08874	6738053	ILMN_2929966	5 60.87 cM	chr5:120921463-120921513	5 F	chr5:120914817-120921647	5 F	Mm.247620	NM_133893	100535	Oas1d	2'-5' oligoadenylate synthetase 1D (Oas1d), mRNA.
-1.22769	-5.095	0.000104701	0.0220608	1.48111	6744308	ILMN_3123909	3	chr3:134240563-134240613	3 G3	chr3:134236494-134262089	3 G3	Mm.224814	NM_001004367	319478	Cxxc4	CXXC finger 4 (Cxxc4), mRNA.
-1.21866	-3.65802	0.00209085	0.0940957	-1.30247	6714020	ILMN_1223594	11	chr11:88964846-88964896	11 C	chr11:88964658-88966931	11 C		NM_001360780	217066	Elobl	elongin B-like (Elobl), mRNA.
-1.19989	-7.54187	1.1066e-06	0.00355455	5.59703	6736467	ILMN_2832675	2 103.54 cM	chr2:181022464-181022514	2 H4	chr2:181022310-181039177	2 H4	Mm.252369	NM_015730	11438	Chrna4	cholinergic receptor, nicotinic, alpha polypeptide 4 (Chrna4), mRNA.
-1.19243	-4.70543	0.00023184	0.0320301	0.74388	6687613	ILMN_2667257	7	chr7:100503062-100503112	7 E2	chr7:100503019-100514815	7 E2	Mm.278554	NM_153527	69387	Dnajb13	DnaJ heat shock protein family (Hsp40) member B13 (Dnajb13), mRNA.
-1.18349	-5.83336	2.43833e-05	0.0113448	2.82232	6693180	ILMN_2594139	11	chr11:71032226-71032276	11 B4	chr11:71031940-71033617	11 B4	Mm.27768	NM_134022	103712	6330403K07Rik	RIKEN cDNA 6330403K07 gene (6330403K07Rik), mRNA.
-1.18262	-4.20776	0.000653715	0.0554781	-0.22064	6735788	ILMN_2604224	15 13.02 cM	chr15:32696174-32696224	15 B3.1	chr15:32244812-32696341	15 B3.1	Mm.260374	NM_009154	20356	Sema5a	sema domain, seven thrombospondin repeats (type 1 and type 1-like), transmembrane domain (TM) and short cytoplasmic domain, (semaphorin) 5A (Sema5a), mRNA.
-1.18147	-3.78091	0.00161097	0.0836304	-1.06015	6686725	ILMN_2710905	3 39.9 cM	chr3:90669544-90669594	3 F1	chr3:90669070-90670034	3 F1	Mm.21567	NM_013650	20201	S100a8	S100 calcium binding protein A8 (calgranulin A) (S100a8), mRNA.
-1.18059	-4.60963	0.000282572	0.0359467	0.55995	6691275	ILMN_2657031	10	chr10:105189008-105189058	10 D1	chr10:105187663-105574479	10 D1	Mm.25225	NM_177368	278279	Tmtc2	transmembrane and tetratricopeptide repeat containing 2 (Tmtc2), mRNA.
-1.16818	-4.45356	0.000390765	0.0436587	0.2584	6741647	ILMN_2657210	10	chr10:30832944-30832994	10 A4	chr10:30832358-30842783	10 A4	Mm.103573	NM_013904	15214	Hey2	hairy/enhancer-of-split related with YRPW motif 2 (Hey2), mRNA.
-1.14274	-3.80894	0.001518	0.0816549	-1.00487	6725184	ILMN_2535043	9	chr9:109552662-109552712	9 F2	chr9:109552601-109568262	9 F2	Mm.335468	NM_199036	382105	Fbxw15	F-box and WD-40 domain protein 15 (Fbxw15), mRNA.
-1.136	-8.4772	2.39898e-07	0.00147686	6.91837	6696358	ILMN_1224336	4	chr4:149896353-149896403	4 E2	chr4:149896283-149955006	4 E2	Mm.30	NM_029035	74646	Spsb1	splA/ryanodine receptor domain and SOCS box containing 1 (Spsb1), mRNA.
-1.12206	-4.58732	0.000295935	0.0365608	0.51698	6697154	ILMN_2656498	3 23.19 cM	chr3:52349193-52349243	3 C	chr3:52268336-52350109	3 C	Mm.29891	NM_019739	56458	Foxo1	forkhead box O1 (Foxo1), mRNA.
-1.10568	-4.14345	0.000748423	0.0592845	-0.34663	6696057	ILMN_1245726	2 76.15 cM	chr2:154013704-154013754	2 H1	chr2:154008275-154016073	2 H1	Mm.29197	NM_008953	19194	Bpifa2	BPI fold containing family A, member 2 (Bpifa2), mRNA.
-1.06178	-3.89977	0.00125224	0.077274	-0.82582	6736565	ILMN_2883164	1 C4|1 40.97 cM	chr1:79794250-79794300	1 C4			Mm.3093		20720	Serpine2	Serine (or cysteine) peptidase inhibitor, clade E, member 2
-1.04129	-3.9601	0.00110215	0.0723902	-0.707	6699289	ILMN_1224808	4	chr4:14505382-14505432	4 A1	chr4:14505196-14621778	4 A1	Mm.483839	NM_145947	208890	Slc26a7	solute carrier family 26, member 7 (Slc26a7), mRNA.
-1.03847	-3.7282	0.00180154	0.0879367	-1.16409	6740359	ILMN_2699737	1 38.55 cM	chr1:74945735-74945785	1 C4	chr1:74945314-74951672	1 C4	Mm.439736	NM_010544	16147	Ihh	Indian hedgehog (Ihh), transcript variant 1, mRNA.
-1.01908	-4.07102	0.000871894	0.0649422	-0.48882	6737982	ILMN_3112219	3 30.91 cM	chr3:67397840-67397890	3 E1	chr3:67374096-67400000	3 E1	Mm.10414	NM_010801	17349	Mlf1	myeloid leukemia factor 1 (Mlf1), transcript variant 2, mRNA.
-1.01327	-4.14259	0.000749795	0.0592845	-0.34834	6697588	ILMN_2696556	7 10.22 cM	chr7:23441783-23441833	7 A3	chr7:23385888-23441923	7 A3	Mm.333653	NM_011860	23968	Nlrp5	NLR family, pyrin domain containing 5 (Nlrp5), transcript variant 1, mRNA.
-1.00841	-3.87314	0.0013249	0.0788102	-0.87831	6700705	ILMN_2651706	19	chr19:12466865-12466915	19 A	chr19:12466335-12501996	19 A	Mm.247695	NM_172442	207521	Dtx4	deltex 4, E3 ubiquitin ligase (Dtx4), mRNA.
-0.99415	-4.06419	0.000884542	0.0652842	-0.50223	6700959	ILMN_2616226	7 29.45 cM	chr7:45709955-45710004	7 B3	chr7:45705246-45710203	7 B3	Mm.378235	NM_016974	13170	Dbp	D site albumin promoter binding protein (Dbp), mRNA.
-0.99131	-5.03873	0.000117321	0.0230137	1.37576	6690141	ILMN_1212907	2	chr2:83881142-83881192	2 D	chr2:83812611-83883534	2 D	Mm.330351	NM_175514	241520	Fam171b	family with sequence similarity 171, member B (Fam171b), mRNA.
-0.98768	-3.62394	0.00224774	0.0977329	-1.36966	6708838	ILMN_3161828	X 25.68 cM	chrX:48529991-48530041	X A5	chrX:48519284-48530240	X A5	Mm.2015	NM_011228	19337	Rab33a	RAB33A, member RAS oncogene family (Rab33a), mRNA.
-0.97296	-3.87434	0.00132154	0.0787928	-0.87595	6714465	ILMN_1220842	9	chr9:109688333-109688383	9 F2	chr9:109676733-109702700	9 F2	Mm.235303	NM_001033794	546161	Fbxw18	F-box and WD-40 domain protein 18 (Fbxw18), mRNA.
-0.96413	-6.30596	9.96088e-06	0.0110428	3.63716	6706601	ILMN_2702687	2 44.13 cM	chr2:74694990-74695040	2 C3	chr2:74691890-74695106	2 C3	Mm.24420	NM_013554	15430	Hoxd10	homeobox D10 (Hoxd10), mRNA.
-0.96271	-3.96499	0.00109081	0.0723902	-0.69737	6694225	ILMN_2619200						Mm.423023	NM_133245	170812	Ahsp	alpha hemoglobin stabilizing protein (Ahsp), mRNA.
-0.96206	-4.14507	0.000745878	0.0592845	-0.34346	6687856	ILMN_2757641	17 32.57 cM	chr17:62604795-62604845	17 E1.1	chr17:62602956-62881317	17 E1.1	Mm.401670	NM_010109	13640	Efna5	ephrin A5 (Efna5), transcript variant 2, mRNA.
-0.93644	-5.90757	2.11432e-05	0.0113448	2.95262	6687135	ILMN_3160416	13	chr13:81752692-81752742	13 C3	chr13:81711416-81753275	13 C3	Mm.31095	NM_028372	72852	Mblac2	metallo-beta-lactamase domain containing 2 (Mblac2), mRNA.
-0.91569	-7.22965	1.89058e-06	0.00485822	5.12535	6742946	ILMN_1234519	7	chr7:93081273-93081323	7 E1	chr7:93079878-93081721	7 E1	Mm.113787	NM_021427	58238	Fam181b	family with sequence similarity 181, member B (Fam181b), mRNA.
-0.91293	-4.99807	0.000127402	0.0237235	1.2994	6741353	ILMN_2795178	1	chr1:55170338-55170388	1 C1.2	chr1:55170159-55226782	1 C1.2	Mm.292050	NM_028713	74013	Rftn2	raftlin family member 2 (Rftn2), transcript variant 1, mRNA.
-0.90396	-4.197	0.000668665	0.0559272	-0.2417	6692141	ILMN_2641678	3	chr3:135304339-135304389	3 G3	chr3:135281220-135304425	3 G3	Mm.45121	NM_027208	69772	Bdh2	3-hydroxybutyrate dehydrogenase, type 2 (Bdh2), transcript variant 2, mRNA.
-0.89895	-5.04689	0.000115396	0.0228103	1.39108	6745005	ILMN_2794237	16	chr16:92297876-92297926	16 C4	chr16:92292388-92298133	16 C4	Mm.156736	NM_134110	246133	Kcne2	potassium voltage-gated channel, Isk-related subfamily, gene 2 (Kcne2), transcript variant 1, mRNA.
-0.89234	-5.45135	5.13795e-05	0.0155329	2.13829	6738594	ILMN_2933346	5	chr5:25850061-25850111	5 B1	chr5:25759972-25850691	5 B1	Mm.150319	NM_001004365	242894	Actr3b	ARP3 actin-related protein 3B (Actr3b), transcript variant 1, mRNA.
-0.87891	-5.05284	0.000114015	0.0228103	1.40222	6699681	ILMN_2609998	9	chr9:45396075-45396125	9 A5.2	chr9:45370184-45396159	9 A5.2	Mm.208287	NM_022004	59095	Fxyd6	FXYD domain-containing ion transport regulator 6 (Fxyd6), mRNA.
-0.87758	-4.97389	0.000133816	0.0243877	1.25389	6742324	ILMN_3029489	3	chr3:95878583-95878633	3 F2.1	chr3:95878504-95882228	3 F2.1	Mm.331218	NM_001033302	229599	Ciart	circadian associated repressor of transcription (Ciart), mRNA.
-0.86578	-4.42231	0.000417077	0.0456069	0.19776	6733348	ILMN_2922334	19	chr19:12466719-12466769	19 A	chr19:12466335-12501996	19 A	Mm.247695	NM_172442	207521	Dtx4	deltex 4, E3 ubiquitin ligase (Dtx4), mRNA.
-0.85653	-4.7222	0.000223969	0.03145	0.77597	6736128	ILMN_3102736	3			chr3:95878504-95882228	3 F2.1	Mm.331218	NM_001033302	229599	Ciart	circadian associated repressor of transcription (Ciart), mRNA.
-0.85333	-5.88041	2.22739e-05	0.0113448	2.90503	6688686	ILMN_2745480	X 33.31 cM	chrX:59062473-59062523	X A6	chrX:59062146-59134436	X A6	Mm.7995	NM_010200	14168	Fgf13	fibroblast growth factor 13 (Fgf13), transcript variant 1, mRNA.
-0.83459	-4.30421	0.000533907	0.0515782	-0.03213	6688539	ILMN_2725927	12	chr12:104241829-104241879	12 E	chr12:104236146-104241944	12 E	Mm.312628	NM_009251	20715	Serpina3g	serine (or cysteine) peptidase inhibitor, clade A, member 3G (Serpina3g), transcript variant 1, mRNA.
-0.8338	-4.18164	0.000690616	0.0568806	-0.27178	6718699	ILMN_2702374	11	chr11:87227107-87227157	11 C	chr11:87226905-87358994	11 C	Mm.341988	NM_177167	320472	Ppm1e	protein phosphatase 1E (PP2C domain containing) (Ppm1e), mRNA.
-0.81926	-4.1713	0.000705815	0.0572837	-0.29205	6741194	ILMN_2800183	2 44.13 cM	chr2:74699807-74699857	2 C3	chr2:74697762-74700208	2 C3	Mm.26544	NM_013555	15438	Hoxd9	homeobox D9 (Hoxd9), mRNA.
-0.80816	-4.34749	0.000487652	0.0487595	0.05223	6743151	ILMN_3101483	19	chr19:48797440-48797490	19 D1	chr19:48206024-48805505	19 D1	Mm.70980	NM_025696	66673	Sorcs3	sortilin-related VPS10 domain containing receptor 3 (Sorcs3), mRNA.
-0.79946	-5.82618	2.4723e-05	0.0113448	2.80966	6734499	ILMN_2893605	6	chr6:99625549-99625599	6 D3	chr6:99625136-99666771	6 D3	Mm.32889	NM_025829	66892	Eif4e3	eukaryotic translation initiation factor 4E member 3 (Eif4e3), mRNA.
0.80698	3.64432	0.00215257	0.0957435	-1.32949	6740996	ILMN_3118081	4	chr4:41505588-41505638	4 A5	chr4:41505008-41507764	4 A5	Mm.45614	NM_028624	73721	1110017D15Rik	RIKEN cDNA 1110017D15 gene (1110017D15Rik), transcript variant 2, mRNA.
0.81126	5.38756	5.82951e-05	0.0170193	2.02196	6743746	ILMN_2846148	7 69.84 cM	chr7:127925842-127925892	7 F3	chr7:127925716-127930113	7 F3	Mm.5875	NM_133351	76560	Prss8	protease, serine 8 (prostasin) (Prss8), mRNA.
0.81433	3.90178	0.00124693	0.0772107	-0.82187	6733812	ILMN_3159695	12	chr12:33033879-33033929	12 A3	chr12:33033795-33092875	12 A3	Mm.60083	NM_001024478	68764	Cdhr3	cadherin-related family member 3 (Cdhr3), mRNA.
0.82579	3.82729	0.00146007	0.0812658	-0.96868	6740088	ILMN_2980661	6 27.38 cM	chr6:55348178-55348228	6 B3	chr6:55336298-55348555	6 B3	Mm.18625	NM_007472	11826	Aqp1	aquaporin 1 (Aqp1), mRNA.
0.82972	4.79807	0.000191627	0.0291088	0.92081	6694140	ILMN_2757133	1 32.82 cM	chr1:65080263-65080313	1 C2	chr1:65080221-65082290	1 C2	Mm.440053	NM_144761	12965	Crygb	crystallin, gamma B (Crygb), mRNA.
0.83414	3.89746	0.00125837	0.0773597	-0.83037	6709784	ILMN_1250149	10 39.72 cM	chr10:78063508-78063558	10 C1	chr10:78049841-78063622	10 C1	Mm.13433	NM_019448	54427	Dnmt3l	DNA (cytosine-5-)-methyltransferase 3-like (Dnmt3l), transcript variant 1, mRNA.
0.83647	5.62619	3.6443e-05	0.0130066	2.45409	6692129	ILMN_1226157	4	chr4:116302639-116302689	4 D1	chr4:116221607-116303056	4 D1	Mm.253819	NM_181585	18710	Pik3r3	phosphoinositide-3-kinase regulatory subunit 3 (Pik3r3), transcript variant 1, mRNA.
0.83913	4.05713	0.000897822	0.0653922	-0.51611	6743971	ILMN_2793817	5	chr5:136975634-136975684	5 G2	chr5:136967868-136975845	5 G2	Mm.87202	NM_021719	60363	Cldn15	claudin 15 (Cldn15), mRNA.
0.84727	4.10607	0.000809759	0.0623005	-0.41998	6692774	ILMN_2731578	4 82.9 cM	chr4:152121168-152121218	4 E2	chr4:152120875-152128925	4 E2	Mm.264215	NM_019585	56226	Espn	espin (Espn), transcript variant 6, mRNA.
0.84935	3.77612	0.0016274	0.0836811	-1.06959	6693947	ILMN_2630753	9 39.85 cM	chr9:71295695-71295745	9 D	chr9:71215788-71296243	9 D	Mm.42016	NM_009022	19378	Aldh1a2	aldehyde dehydrogenase family 1, subfamily A2 (Aldh1a2), mRNA.
0.8528	3.65937	0.00208491	0.0939929	-1.29983	6744772	ILMN_2593117	9	chr9:66508733-66508783	9 C	chr9:66508458-66514593	9 C	Mm.297998	NM_175206	74165	Fbxl22	F-box and leucine-rich repeat protein 22 (Fbxl22), mRNA.
0.8558	4.2662	0.000578209	0.0528763	-0.10635	6743166	ILMN_2827729	8	chr8:110142621-110142671	8 D3	chr8:110142525-110168212	8 D3	Mm.2755	NM_007586	12308	Calb2	calbindin 2 (Calb2), transcript variant 1, mRNA.
0.85972	3.90304	0.0012436	0.0772107	-0.81938	6694764	ILMN_2732747	11	chr11:82942806-82942856	11 C	chr11:82911252-82943406	11 C	Mm.295205	NM_178680	217012	Unc45b	unc-45 myosin chaperone B (Unc45b), mRNA.
0.86002	3.61728	0.00227973	0.0981276	-1.38278	6733954	ILMN_2948143	3 21.72 cM	chr3:50365255-50365305	3 C	chr3:50364935-50443613	3 C	Mm.260988	NM_011990	26570	Slc7a11	solute carrier family 7 (cationic amino acid transporter, y+ system), member 11 (Slc7a11), mRNA.
0.86103	3.83925	0.00142355	0.0801306	-0.94512	6687303	ILMN_2440242	X 32.56 cM	chrX:58035832-58035882	X A6	chrX:58030627-58036630	X A6	Mm.255890	NM_009575	22773	Zic3	zinc finger protein of the cerebellum 3 (Zic3), mRNA.
0.86203	4.22127	0.000635412	0.0551628	-0.1942	6691028	ILMN_2645780	8	chr8:119446181-119446231	8 E1	chr8:119437146-119446256	8 E1	Mm.272357	NM_027950	71839	Osgin1	oxidative stress induced growth inhibitor 1 (Osgin1), transcript variant 1, mRNA.
0.87086	3.73464	0.00177711	0.087452	-1.1514	6738133	ILMN_2858477	X	chrX:53738164-53738214	X A5	chrX:53724830-53738222	X A5	Mm.336332	NM_029142	75013	4930502E18Rik	RIKEN cDNA 4930502E18 gene (4930502E18Rik), mRNA.
0.87424	4.3409	0.000494424	0.0488662	0.0394	6697902	ILMN_2711948	8 70.8 cM	chr8:121881277-121881327	8 E1	chr8:121881145-121907686	8 E1	Mm.27943	NM_011404	20539	Slc7a5	solute carrier family 7 (cationic amino acid transporter, y+ system), member 5 (Slc7a5), mRNA.
0.87653	5.15066	9.35883e-05	0.0212826	1.58491	6734801	ILMN_2918469	2	chr2:155702254-155702304	2 H1	chr2:155701672-155729475	2 H1	Mm.273706	NM_145537	108687	Edem2	ER degradation enhancer, mannosidase alpha-like 2 (Edem2), mRNA.
0.87691	3.61773	0.00227755	0.0981276	-1.38189	6708380	ILMN_2589651	7	chr7:79822160-79822210	7 D2	chr7:79821802-79848210	7 D2	Mm.4487	NM_008486	16790	Anpep	alanyl (membrane) aminopeptidase (Anpep), mRNA.
0.88746	3.82419	0.0014697	0.0812658	-0.9748	6708326	ILMN_2617920	4	chr4:41505090-41505140	4 A5	chr4:41505008-41507764	4 A5	Mm.45614	NM_028624	73721	1110017D15Rik	RIKEN cDNA 1110017D15 gene (1110017D15Rik), transcript variant 2, mRNA.
0.89215	4.23722	0.000614472	0.0542615	-0.163	6720783	ILMN_1256927	11	chr11:61709858-61709908	11 B2	chr11:61684409-61709950	11 B2	Mm.458559	NM_178618	69640	Fam83g	family with sequence similarity 83, member G (Fam83g), mRNA.
0.89275	5.07743	0.000108484	0.02215	1.44826	6741891	ILMN_2993882	15 34.29 cM	chr15:74834980-74835030	15 D3	chr15:74834891-74841643	15 D3	Mm.322606	NM_001033229	110115	Cyp11b1	cytochrome P450, family 11, subfamily b, polypeptide 1 (Cyp11b1), mRNA.
0.89815	6.26783	1.06949e-05	0.0110428	3.57275	6696055	ILMN_1236009	11 3.89 cM	chr11:5969818-5969868	11 A1	chr11:5969665-6065748	11 A1	Mm.439733	NM_007595	12323	Camk2b	calcium/calmodulin-dependent protein kinase II, beta (Camk2b), transcript variant 2, mRNA.
0.90658	4.59044	0.000294026	0.0365004	0.52301	6708098	ILMN_1225873	19	chr19:28913803-28913853	19 C1	chr19:28835134-28913960	19 C1	Mm.246670	NM_009199	20510	Slc1a1	solute carrier family 1 (neuronal/epithelial high affinity glutamate transporter, system Xag), member 1 (Slc1a1), mRNA.
0.9111	4.63472	0.000268278	0.0349946	0.60821	6690356	ILMN_1227508	7 47.43 cM	chr7:83642258-83642308	7 D3	chr7:83632016-83642328	7 D3	Mm.357953	NM_023377	170460	Stard5	StAR-related lipid transfer (START) domain containing 5 (Stard5), mRNA.
0.9117	4.24216	0.000608128	0.0538864	-0.15333	6738567	ILMN_2900653	10 39.72 cM	chr10:80931886-80931936	10 C1	chr10:80930090-80932204	10 C1	Mm.1360	NM_008655	17873	Gadd45b	growth arrest and DNA-damage-inducible 45 beta (Gadd45b), mRNA.
0.91363	5.51211	4.55781e-05	0.0152106	2.24855	6703175	ILMN_2618935	4	chr4:115093535-115093585	4 D1	chr4:115088707-115093894	4 D1	Mm.30181	NM_026018	67182	Pdzk1ip1	PDZK1 interacting protein 1 (Pdzk1ip1), transcript variant 2, mRNA.
0.91852	3.75862	0.00168897	0.0851008	-1.10411	6705038	ILMN_1232495	17	chr17:6738547-6738597	17 A1	chr17:6738130-6782780	17 A1	Mm.277812	NM_009510	22350	Ezr	ezrin (Ezr), mRNA.
0.91962	3.88509	0.00129179	0.0779229	-0.85476	6737249	ILMN_2850233	1	chr1:135253653-135253703	1 E4	chr1:135253573-135258472	1 E4	Mm.441439	NM_007921	13710	Elf3	E74-like factor 3 (Elf3), transcript variant 2, mRNA.
0.92304	3.61383	0.0022965	0.0981917	-1.38959	6733946	ILMN_2941714	5	chr5:136044900-136044950	5 G2	chr5:136038495-136044993	5 G2	Mm.3089	NM_175309	100647	Upk3b	uroplakin 3B (Upk3b), mRNA.
0.92307	5.49819	4.68442e-05	0.0153827	2.22334	6743719	ILMN_2890935	10	chr10:122453330-122453380	10 D2	chr10:122448498-122453453	10 D2	Mm.4351	NM_016847	54140	Avpr1a	arginine vasopressin receptor 1A (Avpr1a), mRNA.
0.92314	4.05754	0.000897044	0.0653922	-0.5153	6705064	ILMN_1221157	15 57.2 cM	chr15:101996965-101997015	15 F2	chr15:101996710-102004342	15 F2	Mm.358618	NM_031170	16691	Krt8	keratin 8 (Krt8), mRNA.
0.92935	4.68273	0.000242952	0.0333858	0.70037	6725757	ILMN_1225039	9	chr9:42251972-42252022	9 A5.1	chr9:42251592-42264208	9 A5.1		XM_006510253	235293	Sc5d	PREDICTED: sterol-C5-desaturase (Sc5d), transcript variant X1, mRNA.
0.93121	3.77816	0.00162037	0.0836811	-1.06556	6703371	ILMN_2739544	11	chr11:31359607-31359657	11 A4	chr11:31359440-31370061	11 A4	Mm.32506	NM_011491	20856	Stc2	stanniocalcin 2 (Stc2), mRNA.
0.93125	4.0749	0.000864784	0.0647882	-0.4812	6721951	ILMN_2525423	11	chr11:35840308-35840356	11 A4	chr11:35838398-35980527	11 A4	Mm.31267	NM_170779	211652	Wwc1	WW, C2 and coiled-coil domain containing 1 (Wwc1), mRNA.
0.93374	5.43487	5.30803e-05	0.0156782	2.1083	6691948	ILMN_2713305	1 79.43 cM	chr1:171464419-171464469	1 H3	chr1:171437560-171464593	1 H3	Mm.294882	NM_172647	16456	F11r	F11 receptor (F11r), mRNA.
0.95443	5.67561	3.30951e-05	0.0127922	2.54252	6738815	ILMN_2874084	4	chr4:43513636-43513686	4 A5	chr4:43507025-43513725	4 A5	Mm.283682	NM_139305	230099	Car9	carbonic anhydrase 9 (Car9), mRNA.
0.96101	4.08097	0.000853774	0.0643665	-0.46926	6706478	ILMN_1237572	15	chr15:52045402-52045452	15 C	chr15:52040106-52045722	15 C	Mm.24204	NM_175503	239435	Aard	alanine and arginine rich domain containing protein (Aard), mRNA.
0.96561	4.87871	0.000162462	0.0272861	1.07403	6737917	ILMN_1246321	3	chr3:107941023-107941073	3 F2.3	chr3:107938847-107943749	3 F2.3	Mm.458154	NM_008184	14867	Gstm6	glutathione S-transferase, mu 6 (Gstm6), mRNA.
0.96658	4.75988	0.000207261	0.0299213	0.84798	6688537	ILMN_2760548	1	chr1:34812641-34812691	1 B	chr1:34801740-34812738	1 B	Mm.41604	NM_183019	226970	Arhgef4	Rho guanine nucleotide exchange factor (GEF) 4 (Arhgef4), transcript variant 2, mRNA.
0.97496	5.64187	3.53444e-05	0.0127922	2.48219	6734286	ILMN_3001481	11 42.87 cM	chr11:69784140-69784190	11 B3	chr11:69784035-69795937	11 B3	Mm.86425	NM_009601	11443	Chrnb1	cholinergic receptor, nicotinic, beta polypeptide 1 (muscle) (Chrnb1), mRNA.
0.98584	5.86552	2.29204e-05	0.0113448	2.87888	6692702	ILMN_2676012	7	chr7:44501783-44501833	7 B3	chr7:44501698-44524669	7 B3	Mm.358888	NM_146189	233199	Mybpc2	myosin binding protein C, fast-type (Mybpc2), mRNA.
0.99264	5.4738	4.91518e-05	0.0153827	2.17909	6700304	ILMN_2720674	7 47.43 cM	chr7:83640878-83640928	7 D3	chr7:83632016-83642328	7 D3	Mm.357953	NM_023377	170460	Stard5	StAR-related lipid transfer (START) domain containing 5 (Stard5), mRNA.
0.99865	4.45604	0.000388755	0.0436237	0.2632	6721628	ILMN_1222844	12	chr12:103183680-103183730	12 E	chr12:102948858-103183997	12 E	Mm.387073	NM_001081017	217843	Unc79	unc-79 homolog (Unc79), mRNA.
1.00044	3.71105	0.00186833	0.0895666	-1.19792	6698065	ILMN_1237219	1 81.11 cM	chr1:175059531-175059581	1 H3	chr1:175059075-175492545	1 H3	Mm.7956	NM_011880	24012	Rgs7	regulator of G protein signaling 7 (Rgs7), transcript variant 1, mRNA.
1.00076	3.75959	0.00168547	0.0850914	-1.10219	6745057	ILMN_2909346	9	chr9:107255166-107255216	9 F1	chr9:107254926-107289877	9 F1	Mm.222612	NM_178907	102626	Mapkapk3	mitogen-activated protein kinase-activated protein kinase 3 (Mapkapk3), transcript variant 1, mRNA.
1.00498	3.94125	0.00114699	0.0740248	-0.74412	6740680	ILMN_3062983	2			chr2:164579518-164585447	2 H3	Mm.293365	NM_001033240	209351	Wfdc6a	WAP four-disulfide core domain 6A (Wfdc6a), transcript variant 2, mRNA.
1.00513	3.80632	0.00152645	0.0816549	-1.01003	6735615	ILMN_3115472	15 56.13 cM	chr15:99594641-99594691	15 F1	chr15:99591027-99594829	15 F1	Mm.45580	NM_009701	11830	Aqp5	aquaporin 5 (Aqp5), mRNA.
1.01204	4.8892	0.000159017	0.0268833	1.09391	6688253	ILMN_2653528	6 46.29 cM	chr6:99711857-99711907	6 D3	chr6:99711298-99726392	6 D3	Mm.87365	NM_015768	50501	Prok2	prokineticin 2 (Prok2), transcript variant 1, mRNA.
1.01376	5.86244	2.30563e-05	0.0113448	2.87348	6696705	ILMN_1217043	19 36.67 cM	chr19:43500242-43500292	19 C3	chr19:43499752-43524605	19 C3	Mm.19039	NM_010324	14718	Got1	glutamic-oxaloacetic transaminase 1, soluble (Got1), mRNA.
1.04569	4.20603	0.000656097	0.0554781	-0.22403	6743587	ILMN_2941712	5	chr5:136044808-136044858	5 G2	chr5:136038495-136044993	5 G2	Mm.3089	NM_175309	100647	Upk3b	uroplakin 3B (Upk3b), mRNA.
1.04629	6.70949	4.75103e-06	0.0068418	4.30442	6692439	ILMN_1234702	8	chr8:85527470-85527520	8 C3	chr8:85492575-85528902	8 C3	Mm.200423	NM_173866	108682	Gpt2	glutamic pyruvate transaminase (alanine aminotransferase) 2 (Gpt2), mRNA.
1.06419	3.99828	0.00101666	0.0700403	-0.63183	6704797	ILMN_1253269	1	chr1:158245442-158245492	1 H1	chr1:158245268-158356260	1 H1	Mm.329579	NM_207583	240843	Brinp2	bone morphogenic protein/retinoic acid inducible neural-specific 2 (Brinp2), mRNA.
1.07593	4.65398	0.00025781	0.0343262	0.64521	6692857	ILMN_2616565	6 57.82 cM	chr6:122727949-122727999	6 F1	chr6:122727808-122742745	6 F1	Mm.395108	NM_011401	20527	Slc2a3	solute carrier family 2 (facilitated glucose transporter), member 3 (Slc2a3), mRNA.
1.07993	5.65105	3.47174e-05	0.0127922	2.49861	6694787	ILMN_1232884	11	chr11:116536586-116536636	11 E2	chr11:116534739-116536675	11 E2	Mm.20944	NM_011451	20698	Sphk1	sphingosine kinase 1 (Sphk1), transcript variant 1, mRNA.
1.10507	3.90356	0.00124223	0.0772107	-0.81835	6745059	ILMN_2871441	7	chr7:28865620-28865670	7 B1	chr7:28864385-28866284	7 B1	Mm.20973	NM_008496	16858	Lgals7	lectin, galactose binding, soluble 7 (Lgals7), mRNA.
1.10951	4.80438	0.000189164	0.0289342	0.93282	6742603	ILMN_1230152	1 79.28 cM	chr1:171259776-171259826	1 H3	chr1:171250128-171262267	1 H3	Mm.491147	NM_172845	240913	Adamts4	a disintegrin-like and metallopeptidase (reprolysin type) with thrombospondin type 1 motif, 4 (Adamts4), mRNA.
1.11281	5.46424	5.00879e-05	0.0153827	2.16172	6743128	ILMN_2906226	17	chr17:32703086-32703136	17 B1	chr17:32685658-32703349	17 B1	Mm.26539	NM_134127	106648	Cyp4f15	cytochrome P450, family 4, subfamily f, polypeptide 15 (Cyp4f15), transcript variant 1, mRNA.
1.12238	3.79488	0.00156395	0.0824375	-1.03261	6686999	ILMN_1226016	15 35.92 cM	chr15:76458117-76458167	15 D3	chr15:76457437-76459468	15 D3	Mm.322821	NM_198885	20289	Scx	scleraxis (Scx), mRNA.
1.13367	4.78531	0.00019671	0.0292188	0.8965	6734473	ILMN_3095279	7 53.51 cM	chr7:97458247-97458297	7 E1	chr7:97453203-97459557	7 E1	Mm.334033	NM_001010826	233529	Kctd14	potassium channel tetramerisation domain containing 14 (Kctd14), transcript variant 3, mRNA.
1.14011	4.87496	0.000163713	0.0273177	1.06692	6737330	ILMN_2684093	14 28.19 cM	chr14:55625313-55625363	14 C3	chr14:55618165-55625395	14 C3	Mm.23149	NM_020002	56739	Rec8	REC8 meiotic recombination protein (Rec8), transcript variant 1, mRNA.
1.15686	5.03224	0.000118872	0.0231412	1.3636	6700458	ILMN_2711267	15 57.22 cM	chr15:102031414-102031464	15 F2	chr15:102028215-102032026	15 F2	Mm.22479	NM_010664	16668	Krt18	keratin 18 (Krt18), mRNA.
1.16344	4.56152	0.000312196	0.038343	0.46724	6695285	ILMN_2634167	5 74.93 cM	chr5:134987307-134987357	5 G2	chr5:134986213-134987476	5 G2	Mm.158662	NM_009902	12739	Cldn3	claudin 3 (Cldn3), mRNA.
1.16539	4.86849	0.00016589	0.0273927	1.05466	6703277	ILMN_1252636	5	chr5:142563543-142563593	5 G2	chr5:142563480-142608752	5 G2	Mm.48712	NM_175217	75104	Mmd2	monocyte to macrophage differentiation-associated 2 (Mmd2), mRNA.
1.16647	3.69668	0.00192616	0.0909865	-1.22625	6745469	ILMN_2961152	15 56.88 cM	chr15:101427608-101427658	15 F2	chr15:101412402-101427806	15 F2	Mm.486285	NM_033073	110310	Krt7	keratin 7 (Krt7), mRNA.
1.18956	8.36315	2.8736e-07	0.00147686	6.76443	6708595	ILMN_1254015	13			chr13:4191186-4205603	13 A1	Mm.27447	NM_013778	27384	Akr1c13	aldo-keto reductase family 1, member C13 (Akr1c13), mRNA.
1.19692	3.69701	0.00192481	0.0909865	-1.2256	6691525	ILMN_2634905	13	chr13:62836925-62836975	13 B3	chr13:62836883-62858400	13 B3	Mm.391871	NM_007994	14120	Fbp2	fructose bisphosphatase 2 (Fbp2), mRNA.
1.20174	4.02545	0.000959949	0.0672148	-0.5784	6703436	ILMN_2625893	8	chr8:93166211-93166261	8 C5	chr8:93166071-93197804	8 C5	Mm.292803	NM_053200	104158	Ces1d	carboxylesterase 1D (Ces1d), mRNA.
1.20242	4.93905	0.000143648	0.0255487	1.18817	6695174	ILMN_1240746	14 28.19 cM	chr14:56060517-56060567	14 C3	chr14:56059743-56062310	14 C3	Mm.439684	NM_010779	17227	Mcpt4	mast cell protease 4 (Mcpt4), mRNA.
1.22387	4.11414	0.000796108	0.0618054	-0.40415	6693104	ILMN_2742279	2	chr2:152576132-152576182	2 H1	chr2:152576085-152580312	2 H1	Mm.82820	NM_145157	246700	Defb19	defensin beta 19 (Defb19), mRNA.
1.2252	5.17612	8.89178e-05	0.0204011	1.63224	6688790	ILMN_1246139	3 15.14 cM	chr3:31164237-31164287	3 A3	chr3:31149919-31164326	3 A3	Mm.4425	NM_008770	18417	Cldn11	claudin 11 (Cldn11), mRNA.
1.23246	5.01377	0.000123407	0.0234417	1.32892	6737953	ILMN_2965903	2 61.76 cM	chr2:126593706-126593756	2 F1	chr2:126593659-126618678	2 F1	Mm.18603	NM_008230	15186	Hdc	histidine decarboxylase (Hdc), mRNA.
1.24532	4.0411	0.000928729	0.066761	-0.54762	6690800	ILMN_2634933	6	chr6:113470301-113470351	6 E3	chr6:113458770-113470758	6 E3	Mm.131781	NM_145826	57890	Il17re	interleukin 17 receptor E (Il17re), transcript variant 1, mRNA.
1.24773	3.85416	0.00137926	0.0796525	-0.91572	6696642	ILMN_1234241	16	chr16:90749547-90749597	16 C3.3	chr16:90738206-90749784	16 C3.3	Mm.22455	NM_029844	77037	Mrap	melanocortin 2 receptor accessory protein (Mrap), transcript variant 1, mRNA.
1.25413	3.60561	0.0023369	0.0994225	-1.40577	6733759	ILMN_2894396	5	chr5:139804990-139805040	5 G2	chr5:139804951-139813243	5 G2	Mm.482655	NM_144914	231832	Tmem184a	transmembrane protein 184a (Tmem184a), transcript variant 2, mRNA.
1.27706	5.46226	5.02841e-05	0.0153827	2.15812	6706129	ILMN_1252131	7 28.54 cM	chr7:44052366-44054510	7 B3	chr7:44052289-44056711	7 B3	Mm.445911	NM_020268	16619	Klk1b27	kallikrein 1-related peptidase b27 (Klk1b27), mRNA.
1.27726	4.8344	0.000177877	0.0282155	0.98992	6697426	ILMN_2636325	16	chr16:14100739-14100789	16 A1	chr16:13986636-14101494	16 A1	Mm.216217	NM_144518	67254	2900011O08Rik	RIKEN cDNA 2900011O08 gene (2900011O08Rik), mRNA.
1.27778	3.86591	0.00134536	0.0794753	-0.89257	6707778	ILMN_1215019	8	chr8:116515817-116515867	8 E1	chr8:116505014-116515915	8 E1	Mm.23114	NM_029297	75465	Dynlrb2	dynein light chain roadblock-type 2 (Dynlrb2), mRNA.
1.28139	5.49307	4.73195e-05	0.0153827	2.21405	6702683	ILMN_2645654	7 44.88 cM	chr7:79113692-79113742	7 D2	chr7:79053225-79115099	7 D2	Mm.358571	NM_007424	11595	Acan	aggrecan (Acan), transcript variant 2, mRNA.
1.2848	5.38197	5.89453e-05	0.0170193	2.01174	6689231	ILMN_3163006	6	chr6:113470077-113470127	6 E3	chr6:113458770-113470758	6 E3	Mm.131781	NM_145826	57890	Il17re	interleukin 17 receptor E (Il17re), transcript variant 1, mRNA.
1.32135	4.2746	0.000568106	0.052513	-0.08994	6736887	ILMN_2670708	7	chr7:83775686-83775736	7 D3	chr7:83775616-83794839	7 D3	Mm.17649	NM_029335	75556	Cfap161	cilia and flagella associated protein 161 (Cfap161), mRNA.
1.3283	6.18051	1.25956e-05	0.0113448	3.42434	6742317	ILMN_3138685	1 6.5 cM	chr1:21265444-21265494	1 A4	chr1:21240584-21265575	1 A4	Mm.394593	NM_010356	14859	Gsta3	glutathione S-transferase, alpha 3 (Gsta3), transcript variant 2, mRNA.
1.33525	5.83777	2.41772e-05	0.0113448	2.83008	6695315	ILMN_2615412	17	chr17:25719016-25719066	17 A3.3	chr17:25717171-25719102	17 A3.3	Mm.171123	NM_022422	64337	Gng13	guanine nucleotide binding protein (G protein), gamma 13 (Gng13), transcript variant 1, mRNA.
1.34266	4.74828	0.000212262	0.030472	0.82584	6700453	ILMN_1221820	1	chr1:130880672-130880722	1 E4	chr1:130865776-130880790	1 E4	Mm.46042	NM_026976	69169	Fcmr	Fc fragment of IgM receptor (Fcmr), mRNA.
1.34275	5.48361	4.821e-05	0.0153827	2.19689	6688623	ILMN_1237729	11 3.12 cM	chr11:4939036-4939086	11 A1	chr11:4938755-4948064	11 A1	Mm.298283	NM_010904	380684	Nefh	neurofilament, heavy polypeptide (Nefh), mRNA.
1.34502	6.09682	1.4748e-05	0.0113448	3.28096	6696678	ILMN_2631704	3 59.21 cM	chr3:129875041-129875091	3 G3	chr3:129836738-129875332	3 G3	Mm.117180	NM_007686	12630	Cfi	complement component factor i (Cfi), transcript variant 1, mRNA.
1.40229	5.9171	2.0761e-05	0.0113448	2.96928	6708041	ILMN_2664040	9	chr9:106233980-106234030	9 F1	chr9:106233454-106247954	9 F1	Mm.290578	NM_020559	11655	Alas1	aminolevulinic acid synthase 1 (Alas1), transcript variant 2, mRNA.
1.40625	4.61072	0.000281937	0.0359467	0.56204	6741619	ILMN_3143358	1	chr1:134199373-134199423	1 E4	chr1:134199214-134235457	1 E4	Mm.298908	NM_001008533	11539	Adora1	adenosine A1 receptor (Adora1), transcript variant 2, mRNA.
1.42249	5.1229	9.89712e-05	0.022054	1.53318	6738102	ILMN_2926781	2	chr2:152612598-152612648	2 H1	chr2:152604326-152612729	2 H1	Mm.330669	NM_001037247	266620	Defb36	defensin beta 36 (Defb36), mRNA.
1.4464	4.92011	0.000149298	0.0259642	1.1524	6736973	ILMN_2671137	4 69.9 cM	chr4:137423970-137424824	4 D3	chr4:137421007-137430520	4 D3	Mm.297477	NM_026419	67868	Cela3b	chymotrypsin-like elastase family, member 3B (Cela3b), mRNA.
1.45905	5.14465	9.47285e-05	0.021353	1.57371	6737613	ILMN_3147259	6 46.29 cM	chr6:99711733-99711783	6 D3	chr6:99711298-99726392	6 D3	Mm.87365	NM_015768	50501	Prok2	prokineticin 2 (Prok2), transcript variant 1, mRNA.
1.48213	4.35687	0.000478177	0.0480488	0.0705	6743148	ILMN_1238736	7 28.72 cM			chr7:44207432-44211754	7 B3	Mm.440886	NM_010915	18048	Klk1b4	kallikrein 1-related pepidase b4 (Klk1b4), mRNA.
1.48884	5.7132	3.07621e-05	0.0124096	2.60954	6694278	ILMN_2731191	7 28.73 cM	chr7:44220009-44220059	7 B3	chr7:44216473-44220703	7 B3	Mm.443373	NM_008456	16622	Klk1b5	kallikrein 1-related peptidase b5 (Klk1b5), mRNA.
1.52102	3.72442	0.00181607	0.0882186	-1.17156	6733912	ILMN_1215552	6	chr6:117934445-117934495	6 F1	chr6:117933558-117937335	6 F1	Mm.250392	NM_033648	108017	Fxyd4	FXYD domain-containing ion transport regulator 4 (Fxyd4), transcript variant 1, mRNA.
1.52251	3.65397	0.00210893	0.0944132	-1.31047	6734915	ILMN_2907788	7 18.78 cM	chr7:30603152-30603202	7 B1	chr7:30603091-30612474	7 B1	Mm.25471	NM_026815	109637	Upk1a	uroplakin 1A (Upk1a), mRNA.
1.54462	4.12365	0.000780302	0.0610722	-0.38547	6692475	ILMN_2675000	16	chr16:8409295-8409345	16 A1	chr16:8409275-8425136	16 A1	Mm.159318	NM_029070	74720	Tmem114	transmembrane protein 114 (Tmem114), mRNA.
1.59789	4.93729	0.000144163	0.0255487	1.18485	6700184	ILMN_2760199	7 28.74 cM	chr7:44229491-44229541	7 B3	chr7:44225359-44229622	7 B3	Mm.142722	NM_010639	16612	Klk1	kallikrein 1 (Klk1), transcript variant 1, mRNA.
1.59878	5.77546	2.72658e-05	0.0116775	2.72007	6703533	ILMN_2754551	8 72.08 cM	chr8:123200705-123200755	8 E1	chr8:123186234-123201812	8 E1	Mm.20388	NM_007876	13479	Dpep1	dipeptidase 1 (Dpep1), mRNA.
1.62113	3.78916	0.00158301	0.0826803	-1.04387	6706592	ILMN_1258903	5					Mm.226878	NM_207657	381622	5031410I06Rik	RIKEN cDNA 5031410I06 gene (5031410I06Rik), mRNA.
1.64126	6.35499	9.09321e-06	0.0106213	3.71965	6708177	ILMN_2764036	16 13.74 cM	chr16:22898909-22898959	16 B1	chr16:22892014-22899451	16 B1	Mm.197554	NM_013465	11625	Ahsg	alpha-2-HS-glycoprotein (Ahsg), transcript variant 1, mRNA.
1.66479	4.08878	0.000839831	0.0637922	-0.45393	6738324	ILMN_2827072	6	chr6:35268024-35268074	6 B1	chr6:35267952-35308126	6 B1	Mm.23666	NM_172892	243755	Slc13a4	solute carrier family 13 (sodium/sulfate symporters), member 4 (Slc13a4), mRNA.
1.6653	6.10459	1.4533e-05	0.0113448	3.29431	6736073	ILMN_3009447	7 28.54 cM			chr7:44052289-44056711	7 B3	Mm.445911	NM_020268	16619	Klk1b27	kallikrein 1-related peptidase b27 (Klk1b27), mRNA.
1.67117	5.51223	4.55671e-05	0.0152106	2.24877	6735245	ILMN_2803415	2	chr2:164588395-164588445	2 H3	chr2:164588342-164593571	2 H3	Mm.159533	NM_029325	75526	Eppin	epididymal peptidase inhibitor (Eppin), mRNA.
1.68911	5.9158	2.08127e-05	0.0113448	2.96701	6692179	ILMN_1241630	2	chr2:164588376-164588426	2 H3	chr2:164588342-164593571	2 H3	Mm.159533	NM_029325	75526	Eppin	epididymal peptidase inhibitor (Eppin), mRNA.
1.73099	6.02691	1.68374e-05	0.0113448	3.16033	6690214	ILMN_2671165	11	chr11:99478110-99478160	11 D	chr11:99477972-99493120	11 D	Mm.290657	NM_033373	94179	Krt23	keratin 23 (Krt23), mRNA.
1.7367	4.43358	0.000407387	0.0447378	0.21963	6694810	ILMN_1241437	1 6.5 cM	chr1:21265078-21265128	1 A4	chr1:21240584-21265575	1 A4	Mm.394593	NM_010356	14859	Gsta3	glutathione S-transferase, alpha 3 (Gsta3), transcript variant 2, mRNA.
1.77253	3.9413	0.00114686	0.0740248	-0.74401	6701708	ILMN_2702903	7	chr7:27133464-27133514	7 A3	chr7:27119954-27133660	7 A3	Mm.4515	NM_007817	13107	Cyp2f2	cytochrome P450, family 2, subfamily f, polypeptide 2 (Cyp2f2), mRNA.
1.82628	5.21117	8.28772e-05	0.0197119	1.69726	6737131	ILMN_2880657	7 A3|7 15.84 cM	chr7:27180189-27180239	7 A3			Mm.262447		12587	Mia	Melanoma inhibitory activity
1.86871	8.0254	4.95122e-07	0.00212053	6.297	6744071	ILMN_2993745	16 13.74 cM	chr16:22899317-22899367	16 B1	chr16:22892014-22899451	16 B1	Mm.197554	NM_013465	11625	Ahsg	alpha-2-HS-glycoprotein (Ahsg), transcript variant 1, mRNA.
1.89428	6.64402	5.3492e-06	0.00723466	4.19797	6701362	ILMN_1227330	2 85.16 cM	chr2:164334234-164334284	2 H3	chr2:164332764-164334394	2 H3	Mm.140154	NM_009301	20944	Svs5	seminal vesicle secretory protein 5 (Svs5), mRNA.
1.89654	5.80159	2.59237e-05	0.0116775	2.76628	6710491	ILMN_1227398	8 72.81 cM	chr8:124557758-124557808	8 E2	chr8:124556586-124569706	8 E2	Mm.301626	NM_007428	11606	Agt	angiotensinogen (serpin peptidase inhibitor, clade A, member 8) (Agt), mRNA.
1.96188	4.64499	0.000262644	0.0347895	0.62794	6687554	ILMN_1216446	10	chr10:76058731-76058781	10 C1	chr10:76058620-76111018	10 C1	Mm.155678	NM_023219	64454	Slc5a4b	solute carrier family 5 (neutral amino acid transporters, system A), member 4b (Slc5a4b), mRNA.
2.20556	6.25588	1.09364e-05	0.0110428	3.5525	6693724	ILMN_1239816	2	chr2:148838590-148838640	2 G3	chr2:148835146-148838737	2 G3	Mm.21005	NM_009979	13013	Cst9	cystatin 9 (Cst9), mRNA.
2.21556	6.19853	1.21765e-05	0.0113448	3.45506	6741071	ILMN_2891583	9	chr9:66766333-66766383	9 C	chr9:66713685-66766845	9 C	Mm.277921	NM_178396	76459	Car12	carbonic anhydrase 12 (Car12), transcript variant 1, mRNA.
2.25709	6.99336	2.86029e-06	0.00612506	4.75789	6742454	ILMN_1248316	2 17.28 cM	chr2:25467855-25467905	2 A3	chr2:25466711-25469749	2 A3	Mm.1008	NM_008963	19215	Ptgds	prostaglandin D2 synthase (brain) (Ptgds), mRNA.
2.26139	8.57457	2.05892e-07	0.00147686	7.04827	6694620	ILMN_1228582	14	chr14:56388415-56388465	14 C3	chr14:56365067-56388551	14 C3	Mm.273271	NM_138652	192113	Atp12a	ATPase, H+/K+ transporting, nongastric, alpha polypeptide (Atp12a), mRNA.
2.28668	4.03029	0.000950178	0.066761	-0.56888	6741529	ILMN_2918499	5 3.43 cM	chr5:8865925-8865975	5 A1	chr5:8798146-8866314	5 A1	Mm.146649	NM_011075	18669	Abcb1b	ATP-binding cassette, sub-family B (MDR/TAP), member 1B (Abcb1b), mRNA.
2.29051	5.66331	3.38973e-05	0.0127922	2.52055	6687040	ILMN_2629581	7 70.04 cM	chr7:128205647-128205697	7 F3	chr7:128205434-128206366	7 F3	Mm.43824	NM_009943	12862	Cox6a2	cytochrome c oxidase subunit 6A2 (Cox6a2), mRNA.
2.699	6.84103	3.75041e-06	0.0068418	4.51618	6702386	ILMN_1220865	9	chr9:109826496-109826546	9 F2	chr9:109816626-109826627	9 F2	Mm.99613	NM_183136	78709	Spink8	serine peptidase inhibitor, Kazal type 8 (Spink8), mRNA.
3.57653	6.51489	6.77059e-06	0.00828494	3.98595	6686651	ILMN_2621448	3 64.13 cM	chr3:138231344-138231394	3 G3	chr3:138217772-138232042	3 G3	Mm.8473	NM_009626	11529	Adh7	alcohol dehydrogenase 7 (class IV), mu or sigma polypeptide (Adh7), mRNA.

## Sheet: clusters (QTC)
#follicle (27)	#cytokine1 (32)	#cytokine2 (6)
Nlrp14	Ppm1e	Ptn
Bmp15	Eif4e3	Chrna4
Padi6	Mblac2	Sorcs3
Zp3	Slc26a7	Serpina3g
Elobl	Ahsp	S100a8
Oas1d	Fgf13	Fpr2
Apoa1	Bdh2
Cpsf4l	Dtx4
Nlrp5	Fxyd6
E330034G19Rik	Hoxd9
Fbxw15	Bpifa2
Fbxw18	Rftn2
Apoa4	Cxxc4
Slc38a5	Hoxd10
Rab33a	Dbp
Mlf1	Actr3b
Ihh	Cdk5rap2
Dnajb13	Fam181b
Bmp3	6330403K07Rik
Serpine2	Fam196b
Fshr	Fam171b
Foxo1	Phex
Hey2	Ciart
Fst	Grem1
Nr5a2	Sema5a
Dhh	Spsb1
Efna5	Masp1
	Inhba
	Hsd17b1
	Tmtc2
	Kcne2
	Gdnf
